# Supplementary material for: An Assay System to Evaluate Riboflavin/UV-A Corneal Phototherapy Efficacy in a Porcine Corneal Organ Culture Model
Source: Animals (Basel). 2020 Apr 23;10(4):730. doi: 10.3390/ani10040730 (PMC7652214; doi:10.3390/ani10040730)
Supplement: Supplementary file 1 [file animals-10-00730-s001.zip]

Archive with 7 entries (6 files):
- Statistical Analysis - supplementary materials-revised version.doc
- __MACOSX/
- __MACOSX/._Statistical Analysis - supplementary materials-revised version.doc
- Supplementary Figure 2.tiff
- __MACOSX/._Supplementary Figure 2.tiff
- Supplementary Figure 1.tif
- __MACOSX/._Supplementary Figure 1.tif
